# Supplementary material for: A Feature Extraction Method Based on Differential Entropy and Linear Discriminant Analysis for Emotion Recognition
Source: Sensors (Basel). 2019 Apr 5;19(7):1631. doi: 10.3390/s19071631 (PMC6479375; doi:10.3390/s19071631)
Supplement: Supplementary file 1 [file sensors-19-01631-s001.zip › Supplementary Table S1.xlsx]

## Sheet: Sheet1
Prediction performance in original dataset		Delta band					Theta band					Alpha band
	Method	kNN	LR	MLP	RF	SVM	kNN	LR	MLP	RF	SVM	kNN	LR	MLP	RF	SVM
	Accuracy	0.346±0.034	0.309±0.030	0.354±0.025	0.385±0.019	0.310±0.025	0.316±0.015	0.317±0.026	0.331±0.020	0.378±0.029	0.318±0.028	0.332±0.047	0.319±0.013	0.336±0.024	0.365±0.033	0.330±0.016
	Precision	0.379±0.026	0.310±0.032	0.351±0.033	0.383±0.014	0.311±0.027	0.346±0.037	0.318±0.028	0.327±0.018	0.382±0.030	0.321±0.028	0.314±0.082	0.320±0.012	0.348±0.029	0.378±0.046	0.333±0.015
	Recall	0.355±0.033	0.309±0.031	0.357±0.028	0.391±0.020	0.311±0.026	0.328±0.021	0.318±0.027	0.334±0.014	0.385±0.031	0.319±0.027	0.343±0.042	0.319±0.011	0.341±0.030	0.373±0.034	0.333±0.018
	F1 score	0.323±0.038	0.308±0.031	0.349±0.029	0.379±0.016	0.308±0.024	0.277±0.015	0.316±0.027	0.319±0.021	0.373±0.029	0.315±0.028	0.280±0.053	0.318±0.012	0.325±0.023	0.362±0.035	0.328±0.015
	Kappa coef	0.030±0.047	0.036±0.046	0.034±0.042	0.084±0.028	0.033±0.038	0.008±0.029	0.023±0.041	0.002±0.021	0.074±0.045	0.020±0.040	0.013±0.062	0.021±0.018	0.012±0.044	0.058±0.052	0.006±0.025
		Beta band					Gamma band					Combined band
	Method	kNN	LR	MLP	RF	SVM	kNN	LR	MLP	RF	SVM	kNN	LR	MLP	RF	SVM
	Accuracy	0.328±0.035	0.341±0.022	0.307±0.026	0.474±0.030	0.431±0.021	0.314±0.028	0.302±0.024	0.364±0.034	0.491±0.017	0.315±0.025	0.312±0.010	0.360±0.026	0.331±0.019	0.479±0.038	0.375±0.028
	Precision	0.376±0.108	0.342±0.024	0.306±0.048	0.480±0.039	0.440±0.026	0.245±0.051	0.302±0.025	0.400±0.030	0.487±0.019	0.324±0.031	0.311±0.052	0.361±0.025	0.329±0.016	0.487±0.032	0.392±0.024
	Recall	0.344±0.039	0.342±0.025	0.315±0.028	0.481±0.030	0.434±0.022	0.323±0.019	0.304±0.023	0.371±0.018	0.496±0.021	0.320±0.024	0.322±0.035	0.360±0.028	0.331±0.015	0.486±0.035	0.378±0.031
	F1 score	0.265±0.025	0.339±0.022	0.271±0.026	0.465±0.029	0.429±0.021	0.230±0.030	0.301±0.025	0.320±0.027	0.473±0.012	0.308±0.025	0.262±0.029	0.357±0.024	0.328±0.016	0.474±0.041	0.372±0.026
	Kappa coef	0.012±0.056	0.014±0.036	0.029±0.043	0.219±0.049	0.322±0.035	0.016±0.029	0.043±0.035	0.058±0.027	0.242±0.029	0.019±0.036	0.017±0.054	0.041±0.041	0.004±0.025	0.227±0.051	0.069±0.042
