# Supplementary material for: A Feature Extraction Method Based on Differential Entropy and Linear Discriminant Analysis for Emotion Recognition
Source: Sensors (Basel). 2019 Apr 5;19(7):1631. doi: 10.3390/s19071631 (PMC6479375; doi:10.3390/s19071631)
Supplement: Supplementary file 1 [file sensors-19-01631-s001.zip › Supplementary Table S2.xlsx]

## Sheet: Sheet1
Prediction performance in original dataset based on LDA		Delta band					Theta band					Alpha band
	Method	kNN	LR	MLP	RF	SVM	kNN	LR	MLP	RF	SVM	kNN	LR	MLP	RF	SVM
	Accuracy	0.346±0.034	0.297±0.042	0.330±0.032	0.342±0.039	0.310±0.025	0.316±0.015	0.320±0.023	0.313±0.022	0.298±0.043	0.318±0.028	0.332±0.047	0.338±0.022	0.292±0.030	0.322±0.012	0.330±0.016
	Precision	0.379±0.026	0.296±0.045	0.333±0.035	0.353±0.049	0.311±0.027	0.346±0.037	0.322±0.021	0.314±0.026	0.306±0.050	0.321±0.028	0.314±0.082	0.339±0.021	0.296±0.030	0.329±0.026	0.333±0.015
	Recall	0.355±0.033	0.297±0.043	0.333±0.033	0.350±0.043	0.311±0.026	0.328±0.021	0.323±0.021	0.314±0.020	0.304±0.044	0.319±0.027	0.343±0.042	0.340±0.021	0.294±0.029	0.335±0.018	0.333±0.018
	F1 score	0.323±0.038	0.295±0.043	0.328±0.034	0.337±0.036	0.308±0.024	0.277±0.015	0.320±0.022	0.310±0.024	0.290±0.047	0.315±0.028	0.280±0.053	0.336±0.022	0.292±0.030	0.305±0.015	0.328±0.015
	Kappa coef	0.030±0.047	0.054±0.064	0.001±0.050	0.024±0.063	0.033±0.038	0.008±0.029	0.017±0.033	0.027±0.034	0.043±0.063	0.020±0.040	0.013±0.062	0.011±0.032	0.057±0.043	0.002±0.024	0.006±0.025
		Beta band					Gamma band					Combined band
	Method	kNN	LR	MLP	RF	SVM	kNN	LR	MLP	RF	SVM	kNN	LR	MLP	RF	SVM
	Accuracy	0.328±0.035	0.328±0.024	0.364±0.032	0.393±0.035	0.451±0.020	0.314±0.028	0.312±0.027	0.313±0.039	0.414±0.015	0.475±0.025	0.312±0.030	0.457±0.022	0.339±0.019	0.537±0.028	0.475±0.028
	Precision	0.376±0.108	0.337±0.024	0.364±0.031	0.374±0.044	0.449±0.026	0.245±0.051	0.319±0.024	0.314±0.039	0.381±0.056	0.464±0.031	0.311±0.052	0.463±0.022	0.341±0.019	0.510±0.040	0.492±0.024
	Recall	0.344±0.039	0.331±0.026	0.364±0.036	0.386±0.028	0.434±0.022	0.323±0.019	0.316±0.022	0.314±0.038	0.394±0.021	0.466±0.024	0.322±0.035	0.460±0.026	0.341±0.021	0.530±0.028	0.478±0.031
	F1 score	0.265±0.025	0.328±0.022	0.362±0.032	0.385±0.037	0.429±0.021	0.230±0.030	0.308±0.025	0.311±0.038	0.372±0.023	0.458±0.025	0.262±0.029	0.452±0.021	0.338±0.018	0.523±0.034	0.472±0.026
	Kappa coef	0.012±0.056	0.002±0.037	0.045±0.050	0.204±0.041	0.362±0.035	0.016±0.029	0.025±0.033	0.027±0.058	0.227±0.027	0.319±0.036	0.017±0.054	0.241±0.036	0.011±0.029	0.329±0.039	0.269±0.042
