# Supplementary material for: A Feature Extraction Method Based on Differential Entropy and Linear Discriminant Analysis for Emotion Recognition
Source: Sensors (Basel). 2019 Apr 5;19(7):1631. doi: 10.3390/s19071631 (PMC6479375; doi:10.3390/s19071631)
Supplement: Supplementary file 1 [file sensors-19-01631-s001.zip › Supplementary Table S4.xlsx]

## Sheet: Sheet1
Prediction performance in differential entropy dataset based on LDA		Delta band					Theta band					Alpha band
	Method	kNN	LR	MLP	RF	SVM	kNN	LR	MLP	RF	SVM	kNN	LR	MLP	RF	SVM
	Accuracy	0.388±0.038	0.592±0.024	0.362±0.027	0.467±0.017	0.568±0.012	0.327±0.017	0.671±0.022	0.421±0.027	0.484±0.057	0.663±0.034	0.281±0.019	0.613±0.023	0.391±0.026	0.462±0.049	0.600±0.015
	Precision	0.384±0.041	0.588±0.018	0.363±0.028	0.483±0.020	0.568±0.014	0.346±0.015	0.670±0.020	0.422±0.026	0.517±0.067	0.667±0.034	0.286±0.024	0.613±0.025	0.392±0.031	0.481±0.048	0.601±0.016
	Recall	0.388±0.033	0.588±0.021	0.361±0.027	0.475±0.015	0.567±0.013	0.330±0.013	0.671±0.020	0.420±0.026	0.496±0.051	0.666±0.034	0.286±0.023	0.612±0.025	0.394±0.034	0.474±0.047	0.601±0.017
	F1 score	0.380±0.042	0.586±0.019	0.359±0.026	0.453±0.023	0.565±0.011	0.323±0.014	0.669±0.020	0.418±0.025	0.477±0.065	0.663±0.035	0.277±0.021	0.610±0.023	0.389±0.030	0.454±0.049	0.598±0.016
	Kappa coef	0.083±0.052	0.385±0.034	0.045±0.043	0.208±0.023	0.351±0.018	0.001±0.018	0.505±0.032	0.133±0.040	0.238±0.077	0.496±0.051	0.069±0.035	0.418±0.035	0.089±0.043	0.205±0.071	0.400±0.023
		Beta band					Gamma band					Combined band
	Method	kNN	LR	MLP	RF	SVM	kNN	LR	MLP	RF	SVM	kNN	LR	MLP	RF	SVM
	Accuracy	0.370±0.027	0.691±0.041	0.472±0.039	0.556±0.033	0.714±0.036	0.471±0.019	0.688±0.029	0.470±0.041	0.561±0.035	0.741±0.017	0.400±0.026	0.817±0.024	0.477±0.049	0.582±0.025	0.825±0.032
	Precision	0.385±0.027	0.686±0.043	0.475±0.034	0.570±0.024	0.709±0.031	0.461±0.017	0.678±0.032	0.470±0.039	0.560±0.035	0.690±0.025	0.414±0.032	0.817±0.026	0.479±0.051	0.590±0.037	0.801±0.034
	Recall	0.374±0.022	0.689±0.044	0.476±0.032	0.568±0.025	0.711±0.037	0.469±0.022	0.685±0.031	0.468±0.038	0.566±0.031	0.716±0.024	0.403±0.024	0.815±0.022	0.477±0.050	0.593±0.028	0.802±0.031
	F1 score	0.373±0.027	0.685±0.044	0.471±0.037	0.552±0.033	0.705±0.038	0.462±0.018	0.678±0.031	0.466±0.040	0.555±0.035	0.677±0.022	0.404±0.026	0.815±0.024	0.474±0.050	0.573±0.031	0.799±0.033
	Kappa coef	0.061±0.035	0.534±0.062	0.212±0.053	0.343±0.042	0.566±0.052	0.206±0.029	0.530±0.043	0.205±0.060	0.345±0.051	0.521±0.027	0.099±0.039	0.722±0.034	0.213±0.076	0.378±0.039	0.698±0.049
